# Supplementary material for: Fabrication of Ultranarrow Nanochannels with Ultrasmall Nanocomponents in Glass Substrates
Source: Micromachines (Basel). 2021 Jun 30;12(7):775. doi: 10.3390/mi12070775 (PMC8305551; doi:10.3390/mi12070775)
Supplement: Supplementary file 1 [file micromachines-12-00775-s001.zip]

Archive with 1 entries (1 files):
- micromachines-1283504-supplementary.pdf
